# Supplementary material for: Probing Protein–Ligand Methyl−π Interaction Geometries through Chemical Shift Measurements of Selectively Labeled Methyl Groups
Source: J Med Chem. 2024 Jul 29;67(15):13187–96. doi: 10.1021/acs.jmedchem.4c01128 (PMC11320577; doi:10.1021/acs.jmedchem.4c01128)
Supplement: Supplementary file 2 — jm4c01128_si_002.csv [file jm4c01128_si_002.csv]

index	smiles	IC50_uM	ILE_146_CD1_exp	ILE_146_CD1_calc	ILE_146_CD1_I_I0	LEU_92_CD1_exp	LEU_92_CD1_calc	LEU_92_CD1_I_I0	LEU_92_CD2_exp	LEU_92_CD2_calc	LEU_92_CD2_I_I0	LEU_94_CD1_exp	LEU_94_CD1_calc	LEU_94_CD1_I_I0	LEU_94_CD2_exp	LEU_94_CD2_calc	LEU_94_CD2_I_I0
1	COC[C@H](C)n1c(-c2cn3c(C)nnc3c(NC(C)C)n2)nc2cnc(N3CCOC[C@@H]3C)cc21	0.036	1.04	1.15	0.91	0.90	1.43	0.54	1.06	1.40	0.63	0.25	0.26	0.96	0.03	-0.04	1.01
2	COC[C@H](C)n1c(-c2cn3c(C)nnc3c(NC(C)C)n2)nc2ccc(C3CCOCC3)cc21	0.049	1.02	1.03	0.89	1.01	1.47	0.46	1.21	1.38	0.64	0.24	0.29	1.01	0.03	-0.03	0.97
3	Cc1nnc2c(NC(C)C)nc(-c3nc4cnc(N5CCOC[C@@H]5C)cc4n3[C@@H](C)c3ccccc3)cn12	0.038	1.02	1.15	0.77	0.80	1.29	0.50	1.00	1.27	0.58	0.23	0.34	0.85	0.02	-0.01	0.93
4	CCNC(=O)C[C@@H]1N=C(c2ccc(Cl)cc2)c2cc(OC)ccc2-n2c(C)nnc21	0.249	1.03	0.64	0.64	0.77	1.05	0.47	0.33	0.24	0.72	0.24	0.24	0.85	0.11	0.03	0.82
5	Cc1nnc2c(NC(C)C)nc(-c3nc4ccc(C5CCOCC5)cc4n3[C@@H](C)c3ccccn3)cn12	0.065	1.03	0.85	0.55	0.93	1.37	0.34	1.15	1.41	0.35	0.23	0.32	0.76	0.01	-0.01	0.51
6	Cc1nnc2c(NC(C)C)nc(-c3nc4ccc([C@H]5CN(C)CCO5)cc4n3[C@@H](C)c3ccccc3)cn12	0.031	1.02	0.80	0.50	0.88	1.10	0.52	1.19	1.78	0.36	0.22	0.37	0.86	0.01	0.01	0.94
7	Cc1nnc2n1-c1ccccc1C(c1ccccc1)=NC2	16.596	0.91	0.31	0.33	0.81	1.22	0.24	0.32	0.31	0.71	0.21	0.03	0.65
8	Cc1nnc2ccc(NCCc3ccccc3)nn12	50.926	0.45	0.51	0.20	0.17	0.15	0.37	0.00	-0.19	0.59	0.54	0.66	0.17	0.10	-0.05	0.55
9	Cc1cc(N(C)Cc2ccccn2)nn2c(C)nnc12		0.97	2.41	0.08	0.22	0.18	0.27	-0.10	-0.18	0.83	0.43	0.34	0.50	0.01	-0.08	0.79
10	Cc1nnc2ccc(N(C)Cc3ccc(F)c(F)c3)nn12	3.283				0.24	0.32	0.53	-0.04	-0.17	1.49	0.63	0.41	0.27	0.06	-0.05	0.62
11	Cc1cc2c(N)cccc2nn1		0.40	0.63	0.26	0.17	0.30	0.54	0.08	-0.14	0.88	0.32	0.90	0.30	0.05	-0.03	1.07
12	COc1cccc2onc(N)c12		0.18	0.64	0.89	0.35	0.36	0.33	0.10	-0.08	0.79	0.35	0.83	0.23	0.01	-0.03	0.15
13	Cc1nnc2ccc(N3CCC(C)CC3)nn12		0.32	0.24	0.60	0.29	0.25	0.48	0.05	-0.09	0.75	0.68	1.06	0.39	0.11	-0.06	0.62
14	Cc1ccc(CNc2cc(C)nc3nncn23)cc1		0.90	1.75	0.12	0.19	-0.06	0.34	0.13	-0.13	0.58	0.14	0.34	0.58	0.00	-0.11	0.15
15	CCN1C(=O)CCc2cc(NC(C)=O)ccc21		0.47	0.61	0.28	0.46	0.81	0.17	0.25	0.02	0.54	0.05	0.21	0.67	0.01	0.03	1.05
16	C[C@@H]1C(=O)N(C)c2cnc(N)nc2N1C1CCCC1		0.49	0.48	0.32	0.41	0.72	0.25	0.10	-0.04	0.84	0.07	0.17	0.65	0.01	0.02	0.93
